# Supplementary material for: Efficacy of Different Types of Physical Activity Interventions on Exercise Capacity in Patients with Chronic Obstructive Pulmonary Disease (COPD): A Network Meta-Analysis
Source: Int J Environ Res Public Health. 2022 Nov 5;19(21):14539. doi: 10.3390/ijerph192114539 (PMC9656092; doi:10.3390/ijerph192114539)
Supplement: Supplementary file 1 [file ijerph-19-14539-s001.zip]

Archive with 1 entries (1 files):
- ijerph-1984679-supplementary.pdf
